# Supplementary material for: Neuropeptide S receptor gene Asn107 polymorphism in obese male individuals in Pakistan
Source: PLoS One. 2020 Dec 17;15(12):e0243205. doi: 10.1371/journal.pone.0243205 (PMC7745988; doi:10.1371/journal.pone.0243205)
Supplement: S1 File — (ZIP) [file pone.0243205.s004.zip]

Archive with 124 entries (124 files):
- sangerseqresults/NO-109-F10__[18090446]NPSrs324981R__G08_1809100378G.ab1
- sangerseqresults/NO-109-F10__[18090446]NPSrs324981R__G08_1809100378G.seq
- sangerseqresults/NO-150-B9__[18090446]NPSrs324981R__H04_1809100366G.ab1
- sangerseqresults/NO-150-B9__[18090446]NPSrs324981R__H04_1809100366G.seq
- sangerseqresults/NO-654-D9__[18090446]NPSrs324981R__G07_1809100368G.ab1
- sangerseqresults/NO-654-D9__[18090446]NPSrs324981R__G07_1809100368G.seq
- sangerseqresults/NO-655-C1__[18090446]NPSrs324981R__C03_1809100303G.ab1
- sangerseqresults/NO-655-C1__[18090446]NPSrs324981R__C03_1809100303G.seq
- sangerseqresults/NO-656-G3__[18090446]NPSrs324981R__G04_1809100323G.ab1
- sangerseqresults/NO-656-G3__[18090446]NPSrs324981R__G04_1809100323G.seq
- sangerseqresults/NO-658-A10__[18090446]NPSrs324981R__A09_1809100373G.ab1
- sangerseqresults/NO-658-A10__[18090446]NPSrs324981R__A09_1809100373G.seq
- sangerseqresults/NO-662-A11__[18090446]NPSrs324981R__H08_1809100381G.ab1
- sangerseqresults/NO-662-A11__[18090446]NPSrs324981R__H08_1809100381G.seq
- sangerseqresults/NO-663-A4__[18090446]NPSrs324981R__A05_1809100325G.ab1
- sangerseqresults/NO-663-A4__[18090446]NPSrs324981R__A05_1809100325G.seq
- sangerseqresults/NO-668-C8__[18090446]NPSrs324981R__B10_1809100359G.ab1
- sangerseqresults/NO-668-C8__[18090446]NPSrs324981R__B10_1809100359G.seq
- sangerseqresults/NO-743-E2__[18090446]NPSrs324981R__H06_1809100313G.ab1
- sangerseqresults/NO-743-E2__[18090446]NPSrs324981R__H06_1809100313G.seq
- sangerseqresults/NO-788-C3__[18090446]NPSrs324981R__C04_1809100319G.ab1
- sangerseqresults/NO-788-C3__[18090446]NPSrs324981R__C04_1809100319G.seq
- sangerseqresults/NO-799-B6__[18090446]NPSrs324981R__B07_1809100342G.ab1
- sangerseqresults/NO-799-B6__[18090446]NPSrs324981R__B07_1809100342G.seq
- sangerseqresults/NO-806-B3__[18090446]NPSrs324981R__B04_1809100318G.ab1
- sangerseqresults/NO-806-B3__[18090446]NPSrs324981R__B04_1809100318G.seq
- sangerseqresults/NO-807-E8__[18090446]NPSrs324981R__D10_1809100361G.ab1
- sangerseqresults/NO-807-E8__[18090446]NPSrs324981R__D10_1809100361G.seq
- sangerseqresults/NO-810-D8__[18090446]NPSrs324981R__C10_1809100360G.ab1
- sangerseqresults/NO-810-D8__[18090446]NPSrs324981R__C10_1809100360G.seq
- sangerseqresults/NO-813-F5__[18090446]NPSrs324981R__F06_1809100338G.ab1
- sangerseqresults/NO-813-F5__[18090446]NPSrs324981R__F06_1809100338G.seq
- sangerseqresults/NO-816-F6__[18090446]NPSrs324981R__F07_1809100346G.ab1
- sangerseqresults/NO-816-F6__[18090446]NPSrs324981R__F07_1809100346G.seq
- sangerseqresults/NO-898-B2__[18090446]NPSrs324981R__H03_1809100310G.ab1
- sangerseqresults/NO-898-B2__[18090446]NPSrs324981R__H03_1809100310G.seq
- sangerseqresults/NO-899-D1__[18090446]NPSrs324981R__D03_1809100304G.ab1
- sangerseqresults/NO-899-D1__[18090446]NPSrs324981R__D03_1809100304G.seq
- sangerseqresults/OB-101-A1__[18090446]NPSrs324981R__A03_1809100301G.ab1
- sangerseqresults/OB-101-A1__[18090446]NPSrs324981R__A03_1809100301G.seq
- sangerseqresults/OB-103-A2__[18090446]NPSrs324981R__G03_1809100309G.ab1
- sangerseqresults/OB-103-A2__[18090446]NPSrs324981R__G03_1809100309G.seq
- sangerseqresults/OB-104-A3__[18090446]NPSrs324981R__A04_1809100317G.ab1
- sangerseqresults/OB-104-A3__[18090446]NPSrs324981R__A04_1809100317G.seq
- sangerseqresults/OB-105-F7__[18090446]NPSrs324981R__F08_1809100354G.ab1
- sangerseqresults/OB-105-F7__[18090446]NPSrs324981R__F08_1809100354G.seq
- sangerseqresults/OB-106-F8__[18090446]NPSrs324981R__E10_1809100362G.ab1
- sangerseqresults/OB-106-F8__[18090446]NPSrs324981R__E10_1809100362G.seq
- sangerseqresults/OB-107-E4__[18090446]NPSrs324981R__E05_1809100329G.ab1
- sangerseqresults/OB-107-E4__[18090446]NPSrs324981R__E05_1809100329G.seq
- sangerseqresults/OB-107-F9__[18090446]NPSrs324981R__H07_1809100370G.ab1
- sangerseqresults/OB-107-F9__[18090446]NPSrs324981R__H07_1809100370G.seq
- sangerseqresults/OB-108-A5__[18090446]NPSrs324981R__A06_1809100333G.ab1
- sangerseqresults/OB-108-A5__[18090446]NPSrs324981R__A06_1809100333G.seq
- sangerseqresults/OB-170-E3__[18090446]NPSrs324981R__E04_1809100321G.ab1
- sangerseqresults/OB-170-E3__[18090446]NPSrs324981R__E04_1809100321G.seq
- sangerseqresults/OB-805-D12__[18090446]NPSrs324981R__G05_1809100392G.ab1
- sangerseqresults/OB-805-D12__[18090446]NPSrs324981R__G05_1809100392G.seq
- sangerseqresults/OB-818-E6__[18090446]NPSrs324981R__E07_1809100345G.ab1
- sangerseqresults/OB-818-E6__[18090446]NPSrs324981R__E07_1809100345G.seq
- sangerseqresults/OB-820-E7__[18090446]NPSrs324981R__E08_1809100353G.ab1
- sangerseqresults/OB-820-E7__[18090446]NPSrs324981R__E08_1809100353G.seq
- sangerseqresults/OB-826-D4__[18090446]NPSrs324981R__D05_1809100328G.ab1
- sangerseqresults/OB-826-D4__[18090446]NPSrs324981R__D05_1809100328G.seq
- sangerseqresults/OB-829-C4__[18090446]NPSrs324981R__C05_1809100327G.ab1
- sangerseqresults/OB-829-C4__[18090446]NPSrs324981R__C05_1809100327G.seq
- sangerseqresults/OB-830-C5__[18090446]NPSrs324981R__C06_1809100335G.ab1
- sangerseqresults/OB-830-C5__[18090446]NPSrs324981R__C06_1809100335G.seq
- sangerseqresults/OB-831-A12__[18090446]NPSrs324981R__F10_1809100389G.ab1
- sangerseqresults/OB-831-A12__[18090446]NPSrs324981R__F10_1809100389G.seq
- sangerseqresults/OB-838-F3__[18090446]NPSrs324981R__F04_1809100322G.ab1
- sangerseqresults/OB-838-F3__[18090446]NPSrs324981R__F04_1809100322G.seq
- sangerseqresults/OB-855-E5__[18090446]NPSrs324981R__E06_1809100337G.ab1
- sangerseqresults/OB-855-E5__[18090446]NPSrs324981R__E06_1809100337G.seq
- sangerseqresults/OB-859-C7__[18090446]NPSrs324981R__C08_1809100351G.ab1
- sangerseqresults/OB-859-C7__[18090446]NPSrs324981R__C08_1809100351G.seq
- sangerseqresults/OB-866-A7__[18090446]NPSrs324981R__A08_1809100349G.ab1
- sangerseqresults/OB-866-A7__[18090446]NPSrs324981R__A08_1809100349G.seq
- sangerseqresults/OB-869-F1__[18090446]NPSrs324981R__F03_1809100306G.ab1
- sangerseqresults/OB-869-F1__[18090446]NPSrs324981R__F03_1809100306G.seq
- sangerseqresults/OB-870-D6__[18090446]NPSrs324981R__D07_1809100344G.ab1
- sangerseqresults/OB-870-D6__[18090446]NPSrs324981R__D07_1809100344G.seq
- sangerseqresults/OB-871-F11__[18090446]NPSrs324981R__H09_1809100386G.ab1
- sangerseqresults/OB-871-F11__[18090446]NPSrs324981R__H09_1809100386G.seq
- sangerseqresults/OB-872-E12__[18090446]NPSrs324981R__H05_1809100393G.ab1
- sangerseqresults/OB-872-E12__[18090446]NPSrs324981R__H05_1809100393G.seq
- sangerseqresults/OB-874-E11__[18090446]NPSrs324981R__G09_1809100385G.ab1
- sangerseqresults/OB-874-E11__[18090446]NPSrs324981R__G09_1809100385G.seq
- sangerseqresults/OB-875-C6__[18090446]NPSrs324981R__C07_1809100343G.ab1
- sangerseqresults/OB-875-C6__[18090446]NPSrs324981R__C07_1809100343G.seq
- sangerseqresults/OB-879-C10__[18090446]NPSrs324981R__C09_1809100375G.ab1
- sangerseqresults/OB-879-C10__[18090446]NPSrs324981R__C09_1809100375G.seq
- sangerseqresults/OB-881-D3__[18090446]NPSrs324981R__D04_1809100320G.ab1
- sangerseqresults/OB-881-D3__[18090446]NPSrs324981R__D04_1809100320G.seq
- sangerseqresults/OB-882-C12__[18090446]NPSrs324981R__F05_1809100391G.ab1
- sangerseqresults/OB-882-C12__[18090446]NPSrs324981R__F05_1809100391G.seq
- sangerseqresults/OB-883-C11__[18090446]NPSrs324981R__E09_1809100383G.ab1
- sangerseqresults/OB-883-C11__[18090446]NPSrs324981R__E09_1809100383G.seq
- sangerseqresults/OB-889-B1__[18090446]NPSrs324981R__B03_1809100302G.ab1
- sangerseqresults/OB-889-B1__[18090446]NPSrs324981R__B03_1809100302G.seq
- sangerseqresults/OB-897-D5__[18090446]NPSrs324981R__D06_1809100336G.ab1
- sangerseqresults/OB-897-D5__[18090446]NPSrs324981R__D06_1809100336G.seq
- sangerseqresults/OB-906-A6__[18090446]NPSrs324981R__A07_1809100341G.ab1
- sangerseqresults/OB-906-A6__[18090446]NPSrs324981R__A07_1809100341G.seq
- sangerseqresults/OB-908-D7__[18090446]NPSrs324981R__D08_1809100352G.ab1
- sangerseqresults/OB-908-D7__[18090446]NPSrs324981R__D08_1809100352G.seq
- sangerseqresults/OB-911-E1__[18090446]NPSrs324981R__E03_1809100305G.ab1
- sangerseqresults/OB-911-E1__[18090446]NPSrs324981R__E03_1809100305G.seq
- sangerseqresults/OB-913-B5__[18090446]NPSrs324981R__B06_1809100334G.ab1
- sangerseqresults/OB-913-B5__[18090446]NPSrs324981R__B06_1809100334G.seq
- sangerseqresults/OB-918-B4__[18090446]NPSrs324981R__B05_1809100326G.ab1
- sangerseqresults/OB-918-B4__[18090446]NPSrs324981R__B05_1809100326G.seq
- sangerseqresults/OB-920-B7__[18090446]NPSrs324981R__B08_1809100350G.ab1
- sangerseqresults/OB-920-B7__[18090446]NPSrs324981R__B08_1809100350G.seq
- sangerseqresults/OB-922-D11__[18090446]NPSrs324981R__F09_1809100384G.ab1
- sangerseqresults/OB-922-D11__[18090446]NPSrs324981R__F09_1809100384G.seq
- sangerseqresults/OB-923-B10__[18090446]NPSrs324981R__B09_1809100374G.ab1
- sangerseqresults/OB-923-B10__[18090446]NPSrs324981R__B09_1809100374G.seq
- sangerseqresults/OB-925-B8__[18090446]NPSrs324981R__A10_1809100358G.ab1
- sangerseqresults/OB-925-B8__[18090446]NPSrs324981R__A10_1809100358G.seq
- sangerseqresults/OB-927-D2__[18090446]NPSrs324981R__G06_1809100312G.ab1
- sangerseqresults/OB-927-D2__[18090446]NPSrs324981R__G06_1809100312G.seq
- sangerseqresults/OB-928-D10__[18090446]NPSrs324981R__D09_1809100376G.ab1
- sangerseqresults/OB-928-D10__[18090446]NPSrs324981R__D09_1809100376G.seq
