# Supplementary material for: Neuropeptide S receptor gene Asn107 polymorphism in obese male individuals in Pakistan
Source: PLoS One. 2020 Dec 17;15(12):e0243205. doi: 10.1371/journal.pone.0243205 (PMC7745988; doi:10.1371/journal.pone.0243205)
Supplement: S1 File — (ZIP) [file pone.0243205.s004.zip › sangerseqresults/NO-806-B3__[18090446]NPSrs324981R__B04_1809100318G.seq]

GAACAGTATTCGTACACTCAACAACCAGGTCAGGTGCCGTGAAGTCTCCAGTGAATCGCCAATTAATATCTGTCAAGATGTTGACCAGTCCTGTGAAAGAATCTAACAAAAACGTACAAGTGCTTACATTCAGGGTAAGTA
